# Supplementary material for: An In-Silico Model of Lipoprotein Metabolism and Kinetics for the Evaluation of Targets and Biomarkers in the Reverse Cholesterol Transport Pathway
Source: PLoS Comput Biol. 2014 Mar 13;10(3):e1003509. doi: 10.1371/journal.pcbi.1003509 (PMC3952822; doi:10.1371/journal.pcbi.1003509)
Supplement: File S1 — LMK model implementation in SimBiology and Matlab formats. (ZIP) [file pcbi.1003509.s001.zip]

Archive with 6 entries (6 files):
- F_remodel.m
- HDL_C.m
- HDL_size.m
- LMK_Model.sbproj
- ODE_LMK_Model.m
- run_LMK_Model.m
