# Supplementary material for: An In-Silico Model of Lipoprotein Metabolism and Kinetics for the Evaluation of Targets and Biomarkers in the Reverse Cholesterol Transport Pathway
Source: PLoS Comput Biol. 2014 Mar 13;10(3):e1003509. doi: 10.1371/journal.pcbi.1003509 (PMC3952822; doi:10.1371/journal.pcbi.1003509)
Supplement: File S1 — LMK model implementation in SimBiology and Matlab formats. (ZIP) [file pcbi.1003509.s001.zip › HDL_C.m]

function result = HDL_C(CEalpha, Aalpha, Nalpha)
    massFC = 386;
    nominalTGtoCERatio = 0.13;
    VCE = 1068;
    VTG = 1556;
    
    CE_perParticle = (CEalpha/massFC)/Nalpha;
    rC = 1/10 * (3/(4*pi)*(CE_perParticle*(VCE+nominalTGtoCERatio*VTG)))^(1/3);
    numFCperParticle = nC(rC);
    result = massFC*Nalpha*(CE_perParticle+numFCperParticle);
end

function result = nC(rC)
    rCAng = 10*rC;
    result = ((rCAng+20.2)^3 - rCAng^3) * exp(-84.4/(rCAng + 20.2) - 6.09);
end
