# Supplementary material for: An In-Silico Model of Lipoprotein Metabolism and Kinetics for the Evaluation of Targets and Biomarkers in the Reverse Cholesterol Transport Pathway
Source: PLoS Comput Biol. 2014 Mar 13;10(3):e1003509. doi: 10.1371/journal.pcbi.1003509 (PMC3952822; doi:10.1371/journal.pcbi.1003509)
Supplement: File S1 — LMK model implementation in SimBiology and Matlab formats. (ZIP) [file pcbi.1003509.s001.zip › HDL_size.m]

function size = HDL_size(ChE_alphaHDL, N_alphaHDL)
    massFC = 386;
    nominalTGtoCERatio = 0.13;
    VCE = 1068;
    VTG = 1556;
    
    CE_perParticle = (ChE_alphaHDL / massFC) / N_alphaHDL;
    rC = 1/10 * ( 3/(4*pi)*( CE_perParticle*(VCE+nominalTGtoCERatio*VTG)) )^(1/3);
    size = 2*(rC+2.02);    
end

function result = nC(rC)
    rCAng = 10*rC;
    result = ((rCAng+20.2)^3 - rCAng^3) * exp(-84.4/(rCAng + 20.2) - 6.09);
end

function result = nPL(rC)
    rCAng = 10*rC;
    AC = 39.1;
    APL = 68.5;
    result = (4*pi*rCAng^2 - nC(rC)*AC)/APL;
end

function result = nApoAI(rC)
    rCAng = 10*rC;
    FApoAI = 0.6;
    AAA = 15.6;
    APL = 68.5;
    nAA = (4*pi*(rCAng + 20.2)^2 - nPL(rC)*APL)/AAA;
    result = nAA * FApoAI/243;
end

function result = numAPerParticle(CEcore)
    nominalTGtoCERatio = 0.13;
    VCE = 1068;
    VTG = 1556;
    rC = 1/10 * ( 3/(4*pi)*( CEcore*(VCE+nominalTGtoCERatio*VTG)) )^(1/3);
    result = nApoAI(rC);
end
