# Supplementary material for: An In-Silico Model of Lipoprotein Metabolism and Kinetics for the Evaluation of Targets and Biomarkers in the Reverse Cholesterol Transport Pathway
Source: PLoS Comput Biol. 2014 Mar 13;10(3):e1003509. doi: 10.1371/journal.pcbi.1003509 (PMC3952822; doi:10.1371/journal.pcbi.1003509)
Supplement: File S1 — LMK model implementation in SimBiology and Matlab formats. (ZIP) [file pcbi.1003509.s001.zip › ODE_LMK_Model.m]

function [t, c] = ODE_LMK_Model(options, p, IC, tEnd)
    
    [t, c] = ode15s(@derivatives, [0 tEnd], IC, options, p);  
    
end


function dydt = derivatives(t, y, p)

    global massFC massApoAI nominalTGtoCERatio VCE VTG;
    numApoAIPerNascentHDL = 2;

    Nalpha  = y(1);
    ApBeta  = y(2);
    Aalpha  = y(3);
    CEalpha = y(4);
    CELDL   = y(5);
    CEVLDL  = y(6);

    HDL_size = particleSize(CEalpha, Aalpha, Nalpha);
    alphaPool_k_holo = max(0, p.k_holo_constant +  p.k_holo_linear*(HDL_size - 7.0));

    dydt(1,1) = 1/numApoAIPerNascentHDL*p.k_ABCA1*(ApBeta/massApoAI)*1/(1+p.k_f*Nalpha) - alphaPool_k_holo * Nalpha;
    dydt(2,1) = p.r_in - p.k_ABCA1*ApBeta - p.k_kidney*ApBeta + p.k_dissoc*excessApoAI_alphaHDL(CEalpha, Aalpha, Nalpha);
    dydt(3,1) = - alphaPool_k_holo*Aalpha + p.k_ABCA1*ApBeta  - p.k_dissoc*excessApoAI_alphaHDL(CEalpha, Aalpha, Nalpha);
    dydt(4,1) = p.gamma*massFC/massApoAI*p.k_ABCA1*ApBeta + p.k_CETP_LH*CELDL - (p.k_CETP_HV + p.k_CETP_HL + p.k_SRB1 + alphaPool_k_holo)*CEalpha; 
    dydt(5,1) = p.k_VL*CEVLDL + p.k_CETP_HL*CEalpha - (p.k_CETP_LH + p.k_out_LDL  )*CELDL;
    dydt(6,1) = p.r_in_VLDL   + p.k_CETP_HV*CEalpha - (p.k_VL      + p.k_out_VLDL )*CEVLDL ;

end


function size = particleSize(CEalpha, Aalpha, Nalpha)
   
    global massFC nominalTGtoCERatio VCE VTG;
    CE_perParticle = (CEalpha / massFC) / Nalpha;
    rC = 1/10 * ( 3/(4*pi)*( CE_perParticle*(VCE+nominalTGtoCERatio*VTG)) )^(1/3);
    size = 2*(rC+2.02);
    
end


function result = nC(rC)

    rCAng = 10*rC;
    result = ((rCAng+20.2)^3 - rCAng^3) * exp(-84.4/(rCAng + 20.2) - 6.09);

end

function result = nPL(rC)

    rCAng = 10*rC;
    AC = 39.1;
    APL = 68.5;
    result = (4*pi*rCAng^2 - nC(rC)*AC)/APL;

end

function result = nApoAI(rC)

    rCAng = 10*rC;
    FApoAI = 0.6;
    AAA = 15.6;
    APL = 68.5;
    nAA = (4*pi*(rCAng + 20.2)^2 - nPL(rC)*APL)/AAA;
    result = nAA * FApoAI/243;

end

function result = numAPerParticle(CEcore)

    global VCE VTG nominalTGtoCERatio;
    rC = 1/10 * ( 3/(4*pi)*( CEcore*(VCE+nominalTGtoCERatio*VTG)) )^(1/3);
    result = nApoAI(rC);

end

function result = excessApoAI_alphaHDL(CEalpha, Aalpha, Nalpha)

    global massFC massApoAI;
    CE_perParticle = (CEalpha/massFC)/Nalpha;
    A_perParticle  = (Aalpha/massApoAI)/Nalpha;
    Shen_A_perParticle = numAPerParticle(CE_perParticle);
    result = massApoAI*(A_perParticle - Shen_A_perParticle)*Nalpha;

end
