# Supplementary material for: An In-Silico Model of Lipoprotein Metabolism and Kinetics for the Evaluation of Targets and Biomarkers in the Reverse Cholesterol Transport Pathway
Source: PLoS Comput Biol. 2014 Mar 13;10(3):e1003509. doi: 10.1371/journal.pcbi.1003509 (PMC3952822; doi:10.1371/journal.pcbi.1003509)
Supplement: File S1 — LMK model implementation in SimBiology and Matlab formats. (ZIP) [file pcbi.1003509.s001.zip › run_LMK_Model.m]

global massFC massApoAI nominalTGtoCERatio VCE VTG
massFC = 386; massApoAI = 28500; nominalTGtoCERatio = 0.13; VCE = 1068; VTG = 1556;

options = odeset('RelTol', 1e-9, 'AbsTol', 1e-9);

tEnd = 30;
param    = [10.17   28.459157    0.13435245   95.17932912596007    2.418164310790759   170.4510672697131    1.492732825160365    0.595601042179105    1.504162679013121    1.297809662065914    7.7032   ...
        2.88450252517575    6.923659948740105    0.644091339983471  49999.61845385841   -0.015916899032753];
        
p.gamma             = param(1);
p.r_in              = param(2);
p.k_holo_constant   = param(3);
p.k_ABCA1           = param(4);
p.k_kidney          = param(5);
p.k_dissoc          = param(6);
p.k_CETP_HV         = param(7);
p.k_SRB1            = param(8);
p.r_in_VLDL         = param(9);
p.k_out_VLDL        = param(10);
p.k_VL              = param(11);
p.k_CETP_LH         = param(12);
p.k_CETP_HL         = param(13);
p.k_out_LDL         = param(14);
p.k_f               = param(15); 
p.k_holo_linear     = param(16);         
        
IC = [0.001470343001665  6.358974610632341  135.0175286997272  35.09525437599175  81.93326526230962  5.987311601347317];
                
[t, c] =  ODE_LMK_Model(options, p, IC, tEnd);


HDL_C(c(end,4), c(end,3), c(end,1))
